# Supplementary material for: Aequorin as a Useful Calcium-Sensing Reporter in Candida albicans
Source: J Fungi (Basel). 2021 Apr 20;7(4):319. doi: 10.3390/jof7040319 (PMC8074299; doi:10.3390/jof7040319)
Supplement: Supplementary file 1 [file jof-07-00319-s001.zip]

Archive with 1 entries (1 files):
- jof-1110504-supplementary.pdf
